# Supplementary material for: Atomic structures of anthrax toxin protective antigen channels bound to partially unfolded lethal and edema factors
Source: Nat Commun. 2020 Feb 11;11:840. doi: 10.1038/s41467-020-14658-6 (PMC7012834; doi:10.1038/s41467-020-14658-6)
Supplement: Supplementary file 6 — Source Data [file 41467_2020_14658_MOESM6_ESM.xlsx]

## Sheet: Suppl. Fig. 6 Source Data 
Mutant	KD (pM)
WT EF	3295
WT EF	1291
WT EF	1003
WT EF	3678
EF D171A	1955
EF D171A	2033
EF D171A	2826
EF D174A	2522
EF D174A	1739
EF D174A	3009
